# Supplementary material for: National Burden and Trends for 29 Groups of Cancer in Mexico from 1990 to 2019: A Secondary Analysis of the Global Burden of Disease Study 2019
Source: Cancers (Basel). 2023 Dec 28;16(1):149. doi: 10.3390/cancers16010149 (PMC10778521; doi:10.3390/cancers16010149)
Supplement: Supplementary file 1 [file cancers-16-00149-s001.zip]

Archive with 1 entries (1 files):
- cancers-2762340-supplementary.pdf
